# Supplementary material for: Stimulation of Sulfonamides Antibacterial Drugs Activity as a Result of Complexation with Ru(III): Physicochemical and Biological Study
Source: Int J Mol Sci. 2021 Dec 15;22(24):13482. doi: 10.3390/ijms222413482 (PMC8708937; doi:10.3390/ijms222413482)
Supplement: Supplementary file 1 [file ijms-22-13482-s001.zip]

Archive with 1 entries (1 files):
- ijms-1482249-supplementary.pdf
